# Supplementary material for: SARS-CoV-2 Spike Mutations, L452R, T478K, E484Q and P681R, in the Second Wave of COVID-19 in Maharashtra, India
Source: Microorganisms. 2021 Jul 20;9(7):1542. doi: 10.3390/microorganisms9071542 (PMC8307577; doi:10.3390/microorganisms9071542)
Supplement: Supplementary file 1 [file microorganisms-09-01542-s001.zip]

Archive with 1 entries (1 files):
- microorganisms-1226235-SI.pdf
